# Supplementary material for: Linking toxicity and predation in a venomous arthropod: the case of Tityus fuhrmanni (Scorpiones: Buthidae), a generalist predator scorpion
Source: J Venom Anim Toxins Incl Trop Dis. 2022 Jan 7;28:e20210036. doi: 10.1590/1678-9199-JVATITD-2021-0036 (PMC8747031; doi:10.1590/1678-9199-JVATITD-2021-0036)
Supplement: Additional file 1. [file 1678-9199-jvatitd-28-e20210036-s1.zip]

Archive with 2 entries (2 files):
- 1678-9199-jvatitd-28-e20210036-s1.pdf
- jvatitd-2021-0036_20211207_suppl1.mp4
